# Supplementary material for: Impact of Vegetative Treatment Systems on Multiple Measures of Antibiotic Resistance in Agricultural Wastewater
Source: Int J Environ Res Public Health. 2018 Jun 21;15(7):1295. doi: 10.3390/ijerph15071295 (PMC6069364; doi:10.3390/ijerph15071295)
Supplement: Supplementary file 1 [file ijerph-15-01295-s001.zip]

Archive with 1 entries (1 files):
- ijerph-302732-supplementary materials.xlsx
