# Supplementary material for: Impact of Vegetative Treatment Systems on Multiple Measures of Antibiotic Resistance in Agricultural Wastewater
Source: Int J Environ Res Public Health. 2018 Jun 21;15(7):1295. doi: 10.3390/ijerph15071295 (PMC6069364; doi:10.3390/ijerph15071295)
Supplement: Supplementary file 1 [file ijerph-15-01295-s001.zip › ijerph-302732-supplementary materials.xlsx]

## Sheet: Durso Supplementary Figure 1
International Journal of Environmental Research and Public Health
Impact of vegetative treatment system on multiple measures of antibiotic resistance in agricultural wastewater
Lisa Durso 1*, Dan Miller 1 and Christopher G. Henry 2
1	USDA, ARS, Agroecosystem Management Research Unit, 251 Filley Hall, UNL East Campus
Lincoln, NE 68583; lisa.durso@ars.usda.gov, dan.miller@ars.usda.gov
2	University of Arkansas, Rice Research and Extension Center, Stuttgart, AR, 72160. Previously Biological Systems Engineering, University of Nebraska-Lincoln, Lincoln, NE 68583-0726; cghenry@uark.edu
*	Correspondence: lisa.durso@ars.usda.gov; Tel.: 402-472-9622
Supplementary Figure 1: Percent of isolates positive for each of the listed drug targets. Blue figures = all media results, pooled. Pink = MAC results, Yellow = TMAC results, Green=CMAC results

## Sheet: Durso Supplementary Table 1
International Journal of Environmental Research and Public Health
Impact of vegetative treatment system on multiple measures of antibiotic resistance in agricultural wastewater
Lisa Durso 1*, Dan Miller 1 and Christopher G. Henry 2
1	USDA, ARS, Agroecosystem Management Research Unit, 251 Filley Hall, UNL East Campus
Lincoln, NE 68583; lisa.durso@ars.usda.gov, dan.miller@ars.usda.gov
2	University of Arkansas, Rice Research and Extension Center, Stuttgart, AR, 72160. Previously Biological Systems Engineering, University of Nebraska-Lincoln, Lincoln, NE 68583-0726; cghenry@uark.edu
*	Correspondence: lisa.durso@ars.usda.gov; Tel.: 402-472-9622
Supplementary Table 1: Number of isolates positive for each of the 12 assayed drug targets. Blue=all media types, Pink=MAC only, Yellow=TMAC only, Green=CMAC only.
	ALL = MAC + TMAC + CMAC
	PERCENT of isolates that displayed resistance to the indicated drug
	Year	Season	n=	Type	AM 10	FOX 30	AMC 30	CRO 30	TE 30	S 10	CIP 5	K 30	NA 30	SXT	C 30	GM 10	# Assays*
	1	Spring	8	R	12.5	0	0	0	75	25	0	0	0	0	0	0	3		AM 10	ampicillin (10 mg)
	1	Spring	77	F	1.2987	0	0	0	31.1688	15.5844	0	2.5974	0	0	0	0	4		FOX 30	Cefoxitin (30) mg
	1	Spring	27	E	0	0	0	0	70.3704	37.037	0	0	0	0	7.40741	0	3		AMC 30	amoxicillin/clavulanic acid (20 mg + 10 mg)
																			CRO 30	ceftriaxone (30 mg)
	1	Summer	9	R	0	88.8889	0	0	22.2222	11.1111	0	0	0	0	0	0	3		TE 30	tetracycline (30 mg)
	1	Summer	114	F	23.6842	4.38596	2.63158	0.877193	68.4211	40.3509	0	3.50877	1.75439	0.877193	15.7895	0	10		S 10	streptomycin 10 mg
	1	Summer	39	E	35.8974	12.8205	12.8205	2.5641	79.4872	28.2051	0	2.5641	0	0	10.2564	0	8		CIP 5	ciprofloxacin (5 mg)
																			K 30	kanamycin (30 mg)
	2	Spring	5	R	20	0	0	0	120	40	0	0	0	0	0	0	3		NA 30	nalidixic acid (30 mg)
	2	Spring	145	F	20	14.4828	13.7931	14.4828	62.7586	35.8621	0	0	5.51724	1.37931	15.1724	0.689655	10		SXT	sulfamethoxazone trimethoprim (25 mg)
	2	Spring	17	E	17.6471	17.6471	23.5294	17.6471	76.4706	47.0588	0	0	0	0	17.6471	0	7		C 30	chloramphenicol (30 mg)
																			GM 10	gentamycin (10 mg)
	2	Summer	0	R	0	0	0	0	0	0	0	0	0	0	0	0	0
	2	Summer	26	F	0	0	0	3.84615	34.6154	7.69231	0	0	0	0	3.84615	0	4		R	Rainfall Runoff
	2	Summer	26	E	0	0	3.84615	0	76.9231	30.7692	3.84615	0	0	0	0	0	4		F	Feedlot Wastewater
																			E	Excess Wastewater
	3	Spring	13	R	7.69231	7.69231	0	0	61.5385	23.0769	0	0	0	7.69231	7.69231	0	6
	3	Spring	54	F	20.3704	5.55556	5.55556	5.55556	74.0741	33.3333	0	1.85185	1.85185	0	9.25926	0	9		# Assays*	Number of assays with at least one resistant isolate
	3	Spring	20	E	20	15	15	15	75	20	0	0	0	0	5	0	7
	2	Summer	25	M	8	0	0	0	60	32	0	0	0	0	4	0	4
	3	Summer	0	R	0	0	0	0	0	0	0	0	0	0	0	0	0
	3	Summer	55	F	18.1818	1.81818	1.81818	0	78.1818	38.1818	0	0	0	0	14.5455	0	6
	3	Summer	31	E	16.129	0	0	0	67.7419	35.4839	0	0	0	0	12.9032	0	4
	Count of groups with at least one resistant isolate (n=19 groups total)				13	9	8	7	17	17	1	4	3	3	12	1
	Just MAC
	PERCENT of isolates that displayed resistance to the indicated drug
	Year	Season	n=	Type	AM 10	FOX 30	AMC 30	CRO 30	TE 30	S 10	CIP 5	K 30	NA 30	SXT	C 30	GM 10	# Assays*		AM 10	ampicillin (10 mg)
	1	Spring	2	MAC R	0	0	0	0	50	0	0	0	0	0	0	0	1		FOX 30	Cefoxitin (30) mg
	1	Spring	48	MAC F	0	0	0	0	2.08333	2.08333	0	0	0	0	0	0	2		AMC 30	amoxicillin/clavulanic acid (20 mg + 10 mg)
	1	Spring	14	MAC E	0	0	0	0	71.4286	35.7143	0	0	0	0	0	0	2		CRO 30	ceftriaxone (30 mg)
																			TE 30	tetracycline (30 mg)
	1	Summer	4	MAC R	0	0	0	0	50	25	0	0	0	0	0	0	2		S 10	streptomycin 10 mg
	1	Summer	68	MAC F	25	7.35294	4.41176	1.47059	64.7059	47.0588	0	1.47059	2.94118	1.47059	17.6471	0	10		CIP 5	ciprofloxacin (5 mg)
	1	Summer	20	MAC E	55	20	20	5	80	25	0	0	0	0	10	0	7		K 30	kanamycin (30 mg)
																			NA 30	nalidixic acid (30 mg)
	2	Spring	3	MAC R	0	0	0	0	33.3333	33.3333	0	0	0	0	0	0	2		SXT	sulfamethoxazone trimethoprim (25 mg)
	2	Spring	73	MAC F	6.84932	0	0	0	45.2055	30.137	0	0	0	0	2.73973	0	4		C 30	chloramphenicol (30 mg)
	2	Spring	10	MAC E	0	0	0	0	60	30	0	0	0	0	0	0	2		GM 10	gentamycin (10 mg)
	2	Summer	0	MAC R	0	0	0	0	0	0	0	0	0	0	0	0	0		R	Rainfall Runoff
	2	Summer	13	MAC F	0	0	0	0	30.7692	15.3846	0	0	0	0	0	0	2		F	Feedlot Wastewater
	2	Summer	7	MAC E	0	0	0	0	14.2857	14.2857	0	0	0	0	0	0	2		E	Excess Wastewater
	2	Summer	15	MAC M	0	0	0	0	33.3333	6.66667	0	0	0	0	0	0	2
																			# Assays*	Number of assays with at least one resistant isolate
	3	Spring	6	MAC R	16.6667	16.6667	0	0	16.6667	0	0	0	0	16.6667	16.6667	0	5
	3	Spring	31	MAC F	2	0	0	0	8.5	3	0	0.5	0	0	0.5	0	5
	3	Spring	14	MAC E	7.14286	7.14286	0	0	64.2857	7.14286	0	0	0	0	0	0	4
	3	Summer	0	MAC R	0	0	0	0	0	0	0	0	0	0	0	0	0
	3	Summer	18	MAC F	2	0.666667	0.666667	0	4	0.666667	0	0	0	0	0.666667	0	6
	3	Summer	13	MAC E	0	0	0	0	23.0769	7.69231	0	0	0	0	0	0	2
	Count of groups with at least one resistant isolate (n=19 groups total)				7	5	3	2	17	15	0	2	1	2	6	0
	Just TMAC
	PERCENT of isolates that displayed resistance to the indicated drug
	Year	Season	n=	Type	AM 10	FOX 30	AMC 30	CRO 30	TE 30	S 10	CIP 5	K 30	NA 30	SXT	C 30	GM 10	# Assays*		AM 10	ampicillin (10 mg)
	1	Spring	6	TMAC R	1	0	0	0	5	2	0	0	0	0	0	0	3		FOX 30	Cefoxitin (30) mg
	1	Spring	29	TMAC F	1	0	0	0	23	11	0	2	0	0	0	0	4		AMC 30	amoxicillin/clavulanic acid (20 mg + 10 mg)
	1	Spring	13	TMAC E	0	0	0	0	9	5	0	0	0	0	2	0	3		CRO 30	ceftriaxone (30 mg)
																			TE 30	tetracycline (30 mg)
	1	Summer	5	TMAC R	1	0	0	0	3	1	0	0	0	0	1	0	4		S 10	streptomycin 10 mg
	1	Summer	46	TMAC F	10	0	0	0	34	14	0	3	0	0	6	0	5		CIP 5	ciprofloxacin (5 mg)
	1	Summer	19	TMAC E	3	1	1	0	15	6	0	1	0	0	2	0	7		K 30	kanamycin (30 mg)
																			NA 30	nalidixic acid (30 mg)
	2	Spring	2	TMAC R	0	0	0	0	1	0	0	0	0	0	0	0	1		SXT	sulfamethoxazone trimethoprim (25 mg)
	2	Spring	52	TMAC F	4	1	1	1	44	17	0	0	2	1	4	0	9		C 30	chloramphenicol (30 mg)
	2	Spring	4	TMAC E	0	0	1	0	4	2	0	0	0	0	0	0	3		GM 10	gentamycin (10 mg)
	2	Summer	0	TMAC R	0	0	0	0	0	0	0	0	0	0	0	0	0		R	Rainfall Runoff
	2	Summer	13	TMAC F	0	0	0	1	5	0	0	0	0	0	1	0	3		F	Feedlot Wastewater
	2	Summer	19	TMAC E	0	0	1	0	19	7	1	0	0	0	0	0	4		E	Excess Wastewater
	2	Summer	10	TMAC M	2	0	0	0	10	7	0	0	0	0	1	0	4
																			# Assays*	Number of assays with at least one resistant isolate
	3	Spring	7	TMAC R	0	0	0	0	7	3	0	0	0	0	0	0	2
	3	Spring	20	TMAC F	4	0	0	0	20	9	0	0	1	0	2	0	5
	3	Spring	5	TMAC E	2	1	2	2	5	2	0	0	0	0	0	0	6
	3	Summer	0	TMAC R													0
	3	Summer	37	TMAC F	7	0	0	0	37	20	0	0	0	0	7	0	4
	3	Summer	18	TMAC E	5	0	0	0	18	10	0	0	0	0	4	0	4
	Count of groups with at least one resistant isolate (n=19 groups total)				9	3	5	3	14	12	1	2	2	1	9	0
	Just CMAC
	PERCENT of isolates that displayed resistance to the indicated drug
	Year	Season	n=	Type	AM 10	FOX 30	AMC 30	CRO 30	TE 30	S 10	CIP 5	K 30	NA 30	SXT	C 30	GM 10	# Assays*		AM 10	ampicillin (10 mg)
	2	Spring	0	CMAC R													0		FOX 30	Cefoxitin (30) mg
	2	Spring	20	CMAC F	100	100	95	100	70	65	0	0	30	5	80	5	10		AMC 30	amoxicillin/clavulanic acid (20 mg + 10 mg)
	2	Spring	3	CMAC E	100	100	100	100	100	100	0	0	0	0	100	0	7		CRO 30	ceftriaxone (30 mg)
																			TE 30	tetracycline (30 mg)
	3	Spring	0	CMAC R													0		S 10	streptomycin 10 mg
	3	Spring	3	CMAC F	100	100	100	100	100	100	0	0	0	0	66.6667	0	7		CIP 5	ciprofloxacin (5 mg)
	3	Spring	1	CMAC E	100	100	100	100	100	100	0	0	0	0	100	0	7		K 30	kanamycin (30 mg)
	Count of groups with at least one resistant isolate (n=19 groups total)				4	4	4	4	4	4	0	0	1	1	4	1			NA 30	nalidixic acid (30 mg)
																			SXT	sulfamethoxazone trimethoprim (25 mg)
																			C 30	chloramphenicol (30 mg)
																			GM 10	gentamycin (10 mg)
																			R	Rainfall Runoff
																			F	Feedlot Wastewater
																			E	Excess Wastewater
																			# Assays*	Number of assays with at least one resistant isolate
